# Supplementary material for: Selection and Optimization of an Innovative Polysaccharide-Based Carrier to Improve Anthocyanins Stability in Purple Corn Cob Extracts
Source: Antioxidants (Basel). 2022 May 6;11(5):916. doi: 10.3390/antiox11050916 (PMC9138105; doi:10.3390/antiox11050916)
Supplement: Supplementary file 1 [file antioxidants-11-00916-s001.zip]

Archive with 1 entries (1 files):
- antioxidants-1674443-supplementary.pdf
